# Supplementary material for: Do Antibacterial Skin Sutures Reduce Surgical Site Infections After Elective Open Abdominal Surgery?—A Prospective, Randomized Controlled Single-Center Trial
Source: J Clin Med. 2024 Nov 12;13(22):6803. doi: 10.3390/jcm13226803 (PMC11594667; doi:10.3390/jcm13226803)
Supplement: Supplementary file 1 [file jcm-13-06803-s001.zip]

Archive with 1 entries (1 files):
- jcm-3263120-supplementary.pdf
